# Supplementary material for: Oxidative Modification, Structural Conformation, and Gel Properties of Pork Paste Protein Mediated by Oxygen Concentration in Modified Atmosphere Packaging
Source: Foods. 2024 Jan 25;13(3):391. doi: 10.3390/foods13030391 (PMC10855563; doi:10.3390/foods13030391)
Supplement: Supplementary file 1 [file foods-13-00391-s001.zip]

Archive with 1 entries (1 files):
- foods-2801701-supplementary.pdf
